# Supplementary material for: Pancreatic autoantibodies and CD14+CD16+ monocytes subset are associated with the impairment of ß-cell function after simultaneous pancreas-kidney transplantation
Source: PLoS One. 2019 Feb 22;14(2):e0212547. doi: 10.1371/journal.pone.0212547 (PMC6386378; doi:10.1371/journal.pone.0212547)
Supplement: S1 Dataset — (CSV) [file pone.0212547.s001.csv]

RecipientGender	Age	Donor`s_Age	Date_Aab	Time to Aab positivity	GAD (UI/ml)	IA2 (U/ml)	Time_Px_survival	PostTx_AAB	PostTx_Aab (yes/no)	Hb1Ac_0	c_pep_0	Hb1Ac_1y	C_pep_1y	Hb1Ac_2y	c_pep_2y	Hb1Ac_4y	c_pep_4y	Hb1Ac_5y	c_pep_5y
1	38	29		0			18	0	0	5,6	1,18	5,6	0,71	5,8	1,1	0	0	0	0
1	33	30		0			16	0	0	5,9	0,86	5,3	0,77	5,6	0,79	0	0	0	0
2	46	14		0			55	0	0	4,6	1	4,6	0,84	5	1	4,8	0,94	5,1	1,33
2	32	43		0			86	0	0	5,1	0,74	5,2	0,82	5,1	0,78	5,5	0,68	5,4	0,93
1	48	45		0			95	0	0	5,8	1,15	5,5	0,97	6	1,75	6,5	1,94	6,7	1,8
1	37	16		0			104,57	0	0	5,4	1,12	5,4	1,51	5,3	1,92	5,4	0,93	5,7	1,19
2	42	21		0			102,63	0	0	5,8	0,94	5,7	1,05	5,9	0,94	5,4	0,89	5,7	1,25
1	40	30		0		1,2	102,17	0	0	5,2	0,88	4,7	0,78	5,2	1,33	4,8	0,96	5,3	1,26
2	39	22		0			74,5	0	0	4,9	1,16	5	0,63	5	0,86	5,6	0,63	5,4	0,85
1	53	20		0			90,97	0	0	6,1	1,82	5,6	1,37	5,5	2,36	5,8	2,51	5,5	1,84
2	29	26		0			87,6	0	0	4,4	0,86	5	0,71	5,6	0,96	5,9	1,09	5,3	0,91
2	31	27		0			87,47	0	0	5,4	1,03	5,8	0,91	5,6	1,01	5,6	0,93	5,8	1,32
1	38	23		0			83,93	0	0	4,7	1,55	5	1,07	5	0,98	5,4	1,02	5,1	1,22
1	43	21		0			55,23	0	0	5,4	1,07	5,1	0,87	5,5	1,07	5,7	1,45	5,7	0,64
1	35	45		0			78,5	0	0	5,4	1,22	5,3	0,7	5,5	1,19	5,8	1,34	5,4	0,81
1	24	21		0			75	0	0	5,3	1,82	5,4	1,26	5	1,43	5,1	1,18	5,1	1,18
1	37	40		0			71,53	0	0	6,4	0,95	5,9	0,97	5,9	0,98	5,8	1	5,4	1,06
1	52	18		0			70,1	0	0	5,5	1,39	5,7	1,15	6,4	1,65	5,5	1,9	5,1	1,76
1	34	38		0			69,5	0	0	5,3	1,05	5,4	0,68	5,7	0,9	5,9	0,7	5,6	0,82
1	48	16		0			69,4	0	0	6	1,83	5,6	1,49	5,5	1,31	5,2	1,64	5,5	1,18
2	38	26		0			60,2	0	0	5,4	0,95	6,1	1,07	5,8	1,18	5,2	0,62	5,1	0,92
1	39	45		0			58,5	0	0	5,2	1,1	6,1	1,6	4,9	1,2	5,9	0,93	5,3	1,66
1	33	29		0			57,77	0	0	5,4	0,9	5,4	0,98	5,1	1,21	5,3	1,25	5,2	1,18
1	32	34		0			55,67	0	0	4,6	1,82	5,3	1,72	5,3	1,4	4,9	0,54	4,7	1,13
1	27	48		0			51,4	0	0	6,4	1,28	6	1,14	5,8	1,43	6	0,95	5,8	1,01
2	30	22		0			50,53	0	0	5,9	1	5,9	0,77	5,8	0,9	5,3	0,37	5,4	0,78
1	41	21		0			50,27	0	0	5,9	1,11	5,6	1,32	5,8	1,52	5,3	0,73	5,3	1,01
2	29	23		0			43,03	0	0	5,8	1,78	5,3	1,26	5,8	0,95	5	0,92	5,1	1
1	36	34		0			35,57	0	0	7,4	1,53	5,8	1,01	5,6	1,11	5,2	0,9	5,2	0,84
1	33	27		0			35,53	0	0	5,5	1,88	5,9	1,42	5,2	2,02	5,1	1,79	5,4	1,11
1	30	20		0			31,47	0	0	5,2	0,98	4,9	0,95	4,6	1,09	4,6	0,82	4,6	0,71
1	40	27		0			27,57	0	0	5,4	1,46	5,6	1,31	5,2	0,92	5,4	1,4	5,7	0,65
1	49	30		0			20,9	0	0	5,4	1,95	5,6	1,38	5,6	1,96	5,7	1,54	5,9	1,5
1	47	44		0			36	0	0	6,4	1,15	6,2	1,79	5,6	1,53	5,9	1,54	6,1	2,06
2	42	46		0			36	0	0	5,5	0,71	6	0,5	6	0,85	6	0,14	5,8	0,23
2	47	37		0			12,03	0	0	5,9	0,75	5	0,96	6,3	1,12	6,1	1,92	0	0
2	36	45		0			24	0	0	5,2	1,17	4,8	1,3	5,2	0,9	5,1	1,87	0	0
1	54	16		0			24	0	0	5,5	1,3	5,2	1,48	5,8	1,7	5,9	2,21	0	0
2	32	36		0			4,77	0	0	5,8	0,98	5,4	1,41	5	1,39	5,8	1,25	0	0
1	50	45		0			24	0	0	5,1	1,49	5,7	1,49	6,1	2,3	6,2	2,25	0	0
2	37	26	Jul-14	0,9	115,84		35	1	1	6,3	1,1	6,5	0,78	6,8	1,09	0	0	0	0
1	34	24	Oct-14	59	5		100,83	1	1	5,3	0,82	5,6	0,95	5,7	0,96	0	0	0	0
2	40	16	Jan-14	59	6,3		97,77	1	1	5,1	0,91	5,7	0,8	5,8	0,89	0	0	0	0
1	40	29	Nov-07	18,2	21,67		95,03	1	1	5,5	0,95	5,6	0,79	5,5	0,76	5,6	0,89	5,6	0,69
1	44	26	Jul-12	71,83	58		93	1	1	4,8	0,96	6,4	0,79	6,5	0,92	6	0,67	6,5	0,56
2	41	34	Mar-12	69,33	3		92,13	1	1	4,9	0,93	5,9	0,69	5,8	0,49	5,8	0,54	6	0,5
1	37	29	Sep-07	2,67	3,3		87,63	1	1	5,6	1,1	6,2	0,75	6,8	0,87	6,9	0,46	6,7	0,32
1	39	46	Oct-09	1,7	35,6		52,17	1	1	5,6	1,23	5,8	0,89	5,8	0,81	5,9	0,81	5,7	0,68
1	33	37	Jan-12	34			45,77	1	1	4,5	1,1	5,8	1,25	6	1,07	5,7	0,93	5,8	0,68
2	50	26	Jan-14	44,8	52		37,73	1	1	5,9	0,89	5,9	1,34	5,9	0,36	0	0	0	0
1	27	24	Jan-13	32,5	1,37		36,6	1	1	7,1	2,4	6,3	1,02	6,2	0,81	6,1	0,66	0	0
1	30	46	Jan-13	33,27	2,1		35,33	1	1	6,5	0,86	5,9	0,66	5,8	0,88	5,8	1,92	0	0
1	40	33	Jan-14	27,5	26,62		37	1	1	6,2	0,82	7,2	1,06	5,9	0,66	0	0	0	0
2	30	24	Jan-13	22,07	96,59		36	1	1	5,9	1,04	5	1,12	5,1	1,4	5,1	0,73	0	0
2	33	27	Jan-15	29,97	172		24	1	1	6,1	0,91	5,9	0,78	5,6	0,92	0	0	0	0
1	38	42	Jan-15	22,07	7,96		28	1	1	4,4	1,19	5,9	1,01	6,8	0,75	6,8	1,27	0	0
1	35	31	Feb-15	2,53		4,27	35	2	1	4,4	1,71	5,6	1,97	5,5	1,52	0	0	0	0
1	38	29	Jan-14	50		2,5	22	2	1	5,8	0,69	5,9	0,83	6,2	0,98	0	0	0	0
1	55	31	Jan-11	74,63		9,5	75,23	2	1	5,5	1,13	7,1	1,08	6,8	0,97	7,7	0,42	7	0,34
1	39	18	Jan-15	59		1,4	103,63	2	1	5,5	1,3	5,6	1,06	5,6	0,65	0	0	0	0
1	32	17	Jan-11	54,7		2,9	81,13	2	1	6	1,68	5,5	1,18	5,5	1,03	6,4	0,94	5,8	0,83
1	30	20	Jan-11	23,13		6	50,57	2	1	5,5	1,21	5,5	1,12	5,9	1,17	6,3	0,94	6,3	0,93
1	26	28	Feb-12	23,3		2,2	47,63	2	1	6,8	1,72	4,7	0,86	5,2	0,72	5,2	0,5	5,2	0,33
1	32	33	Jan-15	57,1		12	44	2	1	5,7	0,77	6,1	0,69	6,3	0,59	0	0	0	0
2	36	22	Jan-15	54,83		42,4	42,67	2	1	5,2	0,7	5,5	1,08	5,6	1,04	0	0	0	0
1	43	21	Jul-11	4,63		2	40,97	2	1	5,7	1,64	6,1	1,95	6,2	1,16	5,8	0,88	6	0,48
1	46	50	Jan-12	3,17		1,63	28,07	2	1	5,1	1,2	6,3	0,95	6,1	0,82	6,1	0,85	6,2	0,65
2	35	23	Jan-12	3,2		6,33	24,57	2	1	5,3	1,04	5,3	1,15	5,3	0,85	5,9	0,64	5,6	0,51
1	30	26	May-12	2,6		9,3	32	2	1	6,2	1,37	5,1	0,98	5,2	0,72	5,7	0,67	6,2	0,8
1	34	13	Jan-13	1,67		69,2	24	2	1	6,8	1,32	7,2	0,21	6,2	0,07	0	0	0	0
1	31	39	May-14	8,23		2,6	24	2	1	7,5	1,02	6,2	0,97	6,2	0,52	0	0	0	0
1	31	21	Jan-15	14,67		1,5	13,47	2	1	5,5	1,3	6	0,08	6,1	0,07	0	0	0	0
1	25	29	Jan-12	71,03		1,95	60	2	1	6,3	1,4	5,9	1,16	6,9	0,7	6,1	0,4	7	0,21
1	38	29	Jan-12	48,1		41	85,37	2	1	5,5	0,89	5,3	0,62	5,3	0,58	5,3	0,61	5,3	0,67
1	45	23	Jan-12	72,1	23,17	50	94,47	3	1	5,3	0,61	6,1	0,44	6,8	0,65	6,8	0,7	6,7	0,07
1	43	22	Jan-10	22,73	2,5	2,5	72	3	1	6,6	0,93	6,2	0,62	6,1	0,43	6,5	0,46	6,5	0,46
1	46	40	Jan-14	55,33	14,29	3,59	54,4	3	1	5,2	1,47	5,5	1,1	5,5	1	0	0	0	0
1	41	15	Jun-11	3,7	225	50	35,33	3	1	7,4	1,3	5,9	1,07	6,1	1,02	5,9	0,77	5,7	0,74
1	36	18	Jan-15	32,9	1,5	1,5	37	3	1	5	1,14	6,1	1,04	5,8	1,09	0	0	0	0
2	51	33	Jun-14	6,07	269	1,9	24	3	1	6,4	1,18	5,6	1,07	6,1	1	0	0	0	0
