# Supplementary material for: Pancreatic autoantibodies and CD14+CD16+ monocytes subset are associated with the impairment of ß-cell function after simultaneous pancreas-kidney transplantation
Source: PLoS One. 2019 Feb 22;14(2):e0212547. doi: 10.1371/journal.pone.0212547 (PMC6386378; doi:10.1371/journal.pone.0212547)
Supplement: S2 Dataset — (CSV) [file pone.0212547.s002.csv]

Tx_Date	Recipients`_gender	Age_median	Extraction_Date	Recipients+Age	Weight	Height	BMI	SBP	DBP	Albumin	Ferritin	Hb	Creatinine	CRP	Hb1Ac	C_pep	Caldidiol	Inulin	Fasting_Glucose (mmol/l)	GFR_MDRD_4	IFN_levels	IL_17_Levels	CD14+CD16+ (%)	CD14plus_plus_CD16plus	CD14plus_plusCD16negative	Followup_months	AAb_Yes_No	Current_Aab	IA2 (U/ml)	GAD65 (UI/ml)	HLA_A1_Recip	HLA_A2_Recip	HLA_B1_Recip	HLA_B2_Recip	HLA_DR1_Recip	HLA_DR2_Recip	Alelo_DR3_DR4	HLA_Risk	Induccion	Acs_HLA_I_PRA	Acs_HLA_II_PRA	FK506	Tacrolimus (mg/day)	Tacrolimus_trough levels	MPA (yes/no)	MPA (mg/day)	Coticosteroids (Y/N)	Corticosteroids (mg/day)
Control	Control	Control	Apr-15	30	Control	Control	Control	Control	Control	Control	Control	Control	Control	Control	Control	Control	Control	Control	Control	Control	Control	ND	2,47	ND	ND	ND	0	0	ND	ND	Control	Control	Control	Control	Control	Control	Control	Control	Control	Control	Control	Control	ND	Control	Control	Control	Control	Control
Control	Control	Control	Apr-15	31	Control	Control	Control	Control	Control	Control	Control	Control	Control	Control	Control	Control	Control	Control	Control	Control	Control	ND	3,85	ND	ND	ND	0	0	ND	ND	Control	Control	Control	Control	Control	Control	Control	Control	Control	Control	Control	Control	ND	Control	Control	Control	Control	Control
Control	Control	Control	Apr-15	29	Control	Control	Control	Control	Control	Control	Control	Control	Control	Control	Control	Control	Control	Control	Control	Control	Control	ND	2,2	ND	ND	ND	0	0	ND	ND	Control	Control	Control	Control	Control	Control	Control	Control	Control	Control	Control	Control	ND	Control	Control	Control	Control	Control
Control	Control	Control	Apr-15	33	Control	Control	Control	Control	Control	Control	Control	Control	Control	Control	Control	Control	Control	Control	Control	Control	Control	ND	4,18	ND	ND	ND	0	0	ND	ND	Control	Control	Control	Control	Control	Control	Control	Control	Control	Control	Control	Control	ND	Control	Control	Control	Control	Control
Control	Control	Control	Apr-15	32	Control	Control	Control	Control	Control	Control	Control	Control	Control	Control	Control	Control	Control	Control	Control	Control	Control	ND	3,97	ND	ND	ND	0	0	ND	ND	Control	Control	Control	Control	Control	Control	Control	Control	Control	Control	Control	Control	ND	Control	Control	Control	Control	Control
Control	Control	Control	Apr-15	31	Control	Control	Control	Control	Control	Control	Control	Control	Control	Control	Control	Control	Control	Control	Control	Control	Control	ND	3,1	ND	ND	ND	0	0	ND	ND	Control	Control	Control	Control	Control	Control	Control	Control	Control	Control	Control	Control	ND	Control	Control	Control	Control	Control
Control	Control	Control	Apr-15	32	Control	Control	Control	Control	Control	Control	Control	Control	Control	Control	Control	Control	Control	Control	Control	Control	0,03	0,08	5	ND	ND	ND	0	0	ND	ND	Control	Control	Control	Control	Control	Control	Control	Control	Control	Control	Control	Control	ND	Control	Control	Control	Control	Control
Control	Control	Control	Apr-15	29	Control	Control	Control	Control	Control	Control	Control	Control	Control	Control	Control	Control	Control	Control	Control	Control	0,13	0,13	3,99	ND	ND	ND	0	0	ND	ND	Control	Control	Control	Control	Control	Control	Control	Control	Control	Control	Control	Control	ND	Control	Control	Control	Control	Control
Control	Control	Control	Apr-15	28	Control	Control	Control	Control	Control	Control	Control	Control	Control	Control	Control	Control	Control	Control	Control	Control	0,13	0,39	2,2	ND	ND	ND	0	0	ND	ND	Control	Control	Control	Control	Control	Control	Control	Control	Control	Control	Control	Control	ND	Control	Control	Control	Control	Control
Control	Control	Control	Apr-15	36	Control	Control	Control	Control	Control	Control	Control	Control	Control	Control	Control	Control	Control	Control	Control	Control	0,16	0,16	3,5	ND	ND	ND	0	0	ND	ND	Control	Control	Control	Control	Control	Control	Control	Control	Control	Control	Control	Control	ND	Control	Control	Control	Control	Control
nov-05	1	1	mar-15	32	67,5	170	23,36	154	98	4,5	148	14	1	2,6	5,3	0,45	9,9	14,4	4,78	85	ND	ND	4,01	1,25	40,82	55	1	1			2	38	62	53	4	13	1	1	Basiliximab	negativo	negativo	1	3	11	1	1000	1	5
may-08	1	2	Apr-15	48	103	168	36,49	155	94	3,9	13	16,5	1	6,9	5,5	0,97	11,3	19	5	82	ND	ND	4,4	1,37	30,98	83,97	1	1			2	29	13	18	4	7	1	1	Basiliximab	negativo	negativo	1	2	8,1	1	1000	1	5
jun-13	2	2	jun-15	36	56,5	156	23,22	184	100	3,5	58	12,9	1,3	0,3	4,9	1,5	18,9	12,2	4,22	66	ND	ND	1,91	1,66	56,22	21,5	1	1			2	24	49	53	3	13	1	1	Basiliximab	negativo	negativo	1	3	6,1	1	720	1	10
Aug-13	1	2	feb-15	54	92	172	31,1	115	74	4	10	15	1,3	2,5	5,7	1,15	22,03	55	4,78	60	ND	ND	6,73	2,88	58,77	18,57	1	1			2	24	18	49	3	0	1	1	Basiliximab	negativo	negativo	1	2	8	1	1500	1	5
sep-09	1	2	feb-15	39	71	175	23,18	180	95	4	11	12,8	2,7	2,1	5,8	1,15	16,99	10,7	4,89	31,27	0	1,09	6,33	2,11	44,36	71,43	1	1			29	68	37	51	3	16	1	1	Basiliximab	negativo	negativo	1	2	5	0	0	1	5
Dec-09	1	1	mar-15	27	70,5	167	25,28	136	90	4	35	16,4	1,2	7,4	5,9	0,7	24	15	4,83	74	0,04	0,75	2,37	1,17	35,45	65	1	1			2	26	14	35	3	4	1	1	Basiliximab	negativo	negativo	1	2	6,7	1	1000	1	5
Aug-09	2	1	jul-15	30	81,4	167	29,19	123	91	4	35	14	1	1,6	5,4	0,78	9,9	9,1	3,72	67	ND	ND	2,98	1,7	38,17	64,87	1	1			11	32	8	14	17	4	1	1	Basiliximab	negativo	negativo	1	3	8,3	0	0	1	5
Aug-07	1	1	mar-15	35	84,4	163	31,77	141	92	4,3	65	15,6	1	0,8	5,3	0,63	14,89	17	4,89	86	0,06	0,07	2,4	0,32	30,49	84	1	1			2	0	18	50	3	3	1	1	Basiliximab	negativo	negativo	1	3	7,2	1	1000	1	5
mar-11	1	1	Apr-15	33	83	176	26,79	143	88	4,7	46	14	2,1	0,8	5,4	1,11	13	15	4,5	42	ND	ND	2,17	1,26	61,64	48,73	1	1			23	29	39	58	3	0	1	1	Basiliximab	negativo	negativo	1	3	5,3	0	0	1	5
jul-10	2	1	feb-15	29	55	159	21,76	121	83	4,3	5	11,7	0,8	0,3	5	0,92	29,87	6,8	4,83	87	0,22	0,94	3,82	2,63	53,01	55,97	1	1			26	30	18	38	3	4	1	1	Basiliximab	negativo	negativo	1	5	6	1	1000	1	5
may-08	1	1	mar-15	34	62,4	159	24,68	136	91	4,3	64	16,2	1,4	1	5,2	0,51	11,9	10,7	4,56	70,5	ND	ND	2,27	2,81	41,41	83,17	1	1			24	0	62	0	3	4	1	1	Basiliximab	negativo	negativo	1	3	10	1	2000	1	5
sep-07	1	2	Apr-15	36	74,2	156	30,49	160	86	4,7	63	16,9	0,8	4,3	4,8	0,72	16,2	12,2	4	111	ND	ND	3,77	1,27	37,63	91,8	1	1			30	31	18	40	3	4	1	1	Basiliximab	negativo	negativo	1	1	9,9	1	1000	1	5
may-13	1	2	feb-15	47	68,2	168	24,16	174	98	3,8	71	12,4	1,8	5,2	6	1,39	20	13,6	5,67	42	0,39	0,54	5,77	0,88	26,6	24,77	1	1			24	68	13	14	17	13	0	0	Basiliximab	negativo	negativo	1	6	8,5	1	1440	1	10
feb-11	1	2	mar-15	36	73	174	24,11	153	78	5,1	88	13,1	1,2	0,2	5,2	0,47	14,8	17,3	5	71	ND	ND	4,64	1,88	40,06	48,73	1	1			30	32	41	60	7	11	0	0	Basiliximab	negativo	negativo	1	3	7,5	1	1500	1	5
Aug-05	2	2	mar-15	42	66,5	168	23,56	168	81	4,3	67	14	1	2,6	6,4	1,05	8,47	13,2	5,78	85	ND	ND	3,12	3,08	34,04	103	1	1			2	11	37	18	1	7	0	0	Basiliximab	negativo	negativo	1	2	6,6	1	1000	1	5
Aug-14	1	2	feb-15	42	73	177	23,3	138	91	4,9	296	16,3	0,9	0,6	5,5	0,51	17,4	19	4,33	98	ND	ND	8,47	0,29	25,93	6,03	1	1			2	24	7	27	1	3	1	1	Basiliximab	negativo	negativo	1	8	7	1	2000	1	5
Aug-13	1	2	Apr-15	38	82,5	172	27,89	145	84	4,1	16	12,5	0,9	12,1	6,4	0,87	24,4	24,3	4,56	99	ND	ND	1,45	2,08	30,13	22,5	1	1			2	24	44	15	3	16	1	1	Basiliximab	negativo	negativo	1	4	9,4	1	1080	1	5
Dec-06	1	2	feb-15	42	88	178	27,77	115	82	3,8	24	15,6	1,6	10,7	5,2	1	19,95	18,7	5,11	57	ND	ND	7,2	1,13	27,41	50	2	2		2,91	1	26	38	14	17	11	0	0	Basiliximab	negativo	negativo	1	3	6	1	1400	1	5
Jan-06	2	2	mar-15	40	68	165	24,98	151	88	4,5	24	15,1	1	2,1	5,8	0,8	10,6	17	4,72	62	ND	ND	3,6	1,54	32,8	98	2	2		5,4	2	11	18	40	3	4	1	1	Basiliximab	negativo	negativo	1	3	8,9	1	720	1	5
oct-09	1	2	Apr-15	39	72	172	24,34	158	92	4,5	53	15,3	1,6	21,7	5,7	1,03	20	21,7	5,06	63,4	ND	ND	5,64	4,84	41,24	24	2	2		2	25	26	38	65	3	4	1	1	Basiliximab	negativo	negativo	1	2,5	7,3	1	1000	1	5
Apr-10	1	1	Apr-15	33	54,5	156	22,39	124	86	4,4	9	14,5	0,9	2,9	5,5	1,12	36	22,3	5	100	ND	ND	4,47	1,87	39,58	60,3	2	2		3,65	2	30	8	51	3	7	1	1	Basiliximab	negativo	negativo	1	3,5	6,5	1	720	1	5
mar-11	1	2	Apr-15	37	72	165	25,9	140	86	4	63	14,5	1,15	3,3	4,5	1,14	18,2	15	5,2	90,91	ND	ND	1,66	2,17		31	2	2		2,66	29		38	27	17	11	0	0	Basiliximab	negativo	negativo	si	3	7,8	0	0	1	10
nov-06	1	2	mar-15	37	61,6	134	34,31	130	80	4,4	18	13,2	1,6	0,8	6,9	0,63	6,48	12,9	8,67	49	ND	ND	2,24	1,25	30	84	2	2		3,28	2	26	38	50	3	4	1	1	Basiliximab	negrativ	negativo	1	2	4,9	1	720	1	5
nov-14	2	2	feb-15	44	61,5	167	22,05	130	92	4	21	16	0,7	1	5,6	0,96	17	18	4,17	96	0,13	2,35	8,47	0,85	22,82	4,33	2	2		97,54	1	2	8	39	3	0	1	1	Basiliximab	negativo	negativo	1	5	10	1	1000	1	5
sep-12	2	1	feb-15	33	57,2	157	23,21	117	87	4,7	149	12,8	0,9	0,7	5,9	0,4	13	21	4,28	75	0,15	2,83	9,15	1,61	25,01	32,37	2	2		127	3	24	44	35	1	13	0	0	Basiliximab	negativo	negativo	1	12	6,3	1	2000	1	5
Jan-10	2	2	feb-15	36	71	160	27,73	155	87	4	93	13,1	0,8	3,9	5,6	0,7	7,4	11,8	4,44	84	0,4	2,03	6,55	1,32	45,61	55,43	2	2		42,46	2		44	49	4	16	1	1	Basiliximab	negativo	negativo	1	3	6,1	1	1000	1	5
Aug-13	2	2	mar-15	51	66,6	163	25,07	140	84	4,3	31	11,4	0,8	4	5,6	0,89	15,8	31	5,83	80	ND	ND	11,27	1,57	41,41	19,5	2	2		92	1	2	15	44	4	16	1	1	Basiliximab	negativo	negativo	1	5	12	1	1500	1	5
Apr-08	1	2	sep-15	38	66	169	23,11	129	86	4,1	15	16,5	0,9	1,6	5,1	0,61	30,8	16,1	4,67	96	ND	ND	6,6	4,75	41,21	85,37	2	3	50		26	3	44	62	4	0	1	1	Basiliximab	negativo	negativo	1	2	8,1	1	1000	1	5
jun-10	1	1	sep-15	32	70	169	24,51	161	90	4,5	13	15,8	0,9	0,3	5,7	0,6	15	11,5	4,89	90	ND	ND	8	2,09	32,34	57,37	2	3	1,2		2	26	37	44	3	4	1	1	basiliximab	negativo	negativo	1	4	6,6	1	720	1	5
may-10	1	1	mar-15	26	55	170	19,03	153	98	4,7	81	13,6	1	0,3	4,7	0,84	3,93	8	4,39	92	0,03	4,36	3,3	2,31	46,23	60,8	2	3	1,21		2		8	38	3	4	1	1	Basiliximab	negativo	negativo	1	3,5	6,6	1	1000	1	5
Apr-12	1	1	mar-15	30	118	152	31	132	96	4,2	171	18	0,9	5,6	5	0,86	13,6	24,8	5,67	103	ND	ND	4,7	1,65	35,35	35,47	2	3	6,26		29	11	44	38	4	7	1	1	Basiliximab	negativo	negativo	1	3	9,3	1	1000	1	5
oct-05	1	1	oct-15	34	89	169	31,16	163	90	4,4	28	16,5	1	2,2	5,6	0,95	41,7	17,5	5,78	86	0,04	1,11	5,2	4,35	71,58	101	2	3	2		24	26	18		1		0	0	Basiliximab	negativo	negativo	1	3	6,7	1	1000	1	5
mar-13	1	1	Apr-15	31	63	170	21,8	162	99	4,6	41	14,5	1,2	0,9	6,2	0,4	29,2	12,1	6,39	74	ND	ND	4,56	1,26	34,84	22,63	2	3	2,6		2	3	35	44	1	4	1	1	Basiliximab	negativo	negativo	1	5	10,6	1	1440	1	5
Dec-11	2	1	Dec-15	34	51	151	22,37	100	67	4,2	31	15	0,8	0,5	5,2	0,34	27,55	2,7	3,83	85	ND	ND	3,55	3,55	24,49	39,43	2	3	3,29		2	68	4	45	4	0	1	1	Basiliximab	negativo	negativo	1	3	10,3	0	0	1	10
oct-13	1	1	feb-15	34	81	165	29,75	158	100	4,3	168	15	1,4	4,9	6,7	0,32	9,3	34	15	60,9	ND	ND	12,84	2,21	52,5	16	2	3	1,2		1	32	8	47	3	4	1	1	Basiliximab	negativo	negativo	1	3	8	1	1440	1	5
jun-12	1	2	mar-15	37	62,3	172	21,06	132	80	4,28	244	14,6	1	3	5,6	0,78	13,45	0	5,1	78,8	ND	ND	7,13	2,61	21,63	31,3	2	4	2,65	2,8	29			51	0	0	0	0	Basiliximab	negativo	negativo	si	4	7,7	0	0	1	5
jul-14	1	2	feb-15	39	65,2	168	23,1	118	75	4,3	13	17	1	0,4	5,6	0,6	16,8	24,2	4,66	87	ND	ND	11,31	0,82	23,74	7,33	2	4	1,5	2,25	2	29	18	38	3		1	1	Basiliximab	negativo	negativo	1	5	10,7	1	1000	1	10
Apr-06	1	2	feb-15	45	83	151	36,4	160	97	3,8	14,5	12,5	1,2	3,9	6,8	0,28	18,5	20,5	4,44	67	ND	ND	19,2	3,82	37,5	84	2	4	2,65	2,8	2	26	44		17		0	0	Basiliximab	negativo	negativo	1	5	7,8	0	0	1	5
